# Supplementary material for: Biocontrol activity of Starmerella bacillaris yeast against blue mold disease on apple fruit and its effect on cider fermentation
Source: PLoS One. 2018 Sep 21;13(9):e0204350. doi: 10.1371/journal.pone.0204350 (PMC6150530; doi:10.1371/journal.pone.0204350)
Supplement: S1 Table — Lesion diameters (cm) measured on apple fruits in control wounds (inoculated with P. expansum only) and in inoculated wounds (treated with S. bacillaris 1 day before the inoculation with P. expansum). Lesion diameters were measured 7 days after P. expansum inoculation. During the experiment the apples were maintained at 25 °C, at high humidity. (XLSX) [file pone.0204350.s001.xlsx]

## Sheet: Frist_trial
Strain	Apple	Wound	cm
Pas 13	1	Inoculated	2.1139
		Control	3.26577
		Inoculated	1.65432
		Control	3.24539
	2	Inoculated	1.57221
		Control	3.35824
		Inoculated	1.78
		Control	4.39572
Pas 55	1	Inoculated	2.69052
		Control	2.74146
		Inoculated	2.91318
		Control	3.7267
	2	Inoculated	2.43968
		Control	3.81406
		Inoculated	3.05023
		Control	3.52096
Pas 66	1	Inoculated	2.92
		Control	3.95395
		Inoculated	3.39733
		Control	4.04088
	2	Inoculated	3.06535
		Control	3.53238
		Inoculated	2.2974
		Control	3.24418
Pas 92	1	Inoculated	2.20861
		Control	3.09121
		Inoculated	2.57423
		Control	3.18681
	2	Inoculated	2.97582
		Control	3.80307
		Inoculated	1.81886
		Control	3.51824
Pas 103	1	Inoculated	3.9957
		Control	3.07215
		Inoculated	3.72574
		Control	3.33135
	2	Inoculated	2.6805
		Control	3.79841
		Inoculated	3.4052
		Control	3.52096
Pas 151	1	Inoculated	3.9755
		Control	4.21876
		Inoculated	4.25676
		Control	4.19956
	2	Inoculated	2.64584
		Control	3.45527
		Inoculated	2.73094
		Control	3.55463
Pas 173	1	Inoculated	2.75045
		Control	2.50425
		Inoculated	3.74447
		Control	3.57623
	2	Inoculated	2.36152
		Control	2.52
		Inoculated	2.70755
		Control	1.49954
Fri 719	1	Inoculated	2.71461
		Control	1.81909
		Inoculated	2.48571
		Control	1.99252
	2	Inoculated	3.60183
		Control	3.50607
		Inoculated	2.99909
		Control	4.09025
Fri 728	1	Inoculated	3.67725
		Control	3.24853
		Inoculated	2.96591
		Control	3.76145
	2	Inoculated	3.39432
		Control	4.26432
		Inoculated	3.26005
		Control	3.73895
Fri 729	1	Inoculated	1.45
		Control	3.37009
		Inoculated	1.37
		Control	4.18815
	2	Inoculated	1.86476
		Control	2.62255
		Inoculated	0.8
		Control	2.54165
Fri 751	1	Inoculated	2.84739
		Control	2.7877
		Inoculated	3.29636
		Control	3.28402
	2	Inoculated	3.17808
		Control	3.77659
		Inoculated	2.81432
		Control	3.48265
Fri 754	1	Inoculated	2.56463
		Control	3.01104
		Inoculated	2.93919
		Control	3.22955
	2	Inoculated	3.37347
		Control	3.59234
		Inoculated	3.55102
		Control	3.97016
Fri 779	1	Inoculated	1.81742
		Control	2.64955
		Inoculated	2.31341
		Control	3.12595
	2	Inoculated	1.28523
		Control	1.75837
		Inoculated	2.52752
		Control	3.08497
Fri 7100	1	Inoculated	0.8
		Control	3.1175
		Inoculated	2.03394
		Control	3.38333
	2	Inoculated	2.06018
		Control	2.67591
		Inoculated	1.84064
		Control	3.62834
