# Supplementary material for: Biocontrol activity of Starmerella bacillaris yeast against blue mold disease on apple fruit and its effect on cider fermentation
Source: PLoS One. 2018 Sep 21;13(9):e0204350. doi: 10.1371/journal.pone.0204350 (PMC6150530; doi:10.1371/journal.pone.0204350)
Supplement: S2 Table — Lesion diameters (cm) measured on apple fruits in control wounds (inoculated only with P. expansum) and in inoculated wounds (treated with S. bacillaris 1 day before the inoculation with P. expansum). Lesion diameters were measured 7 days after P. expansum inoculation. During the experiment the apples were maintained at 25 °C, at high humidity. (XLSX) [file pone.0204350.s002.xlsx]

## Sheet: Second_trial
Strain	Apple	Wound	cm
PAS92	A	Inoculated	3.26694
		Control	No presence of soft rot
		Inoculated	2.62551
		Control	4.07657
	B	Inoculated	2.53156
		Control	No presence of soft rot
		Inoculated	1.02561
		Control	No presence of soft rot
	C	Inoculated	2.36735
		Control	No presence of soft rot
		Inoculated	No presence of soft rot
		Control	No presence of soft rot
	D	Inoculated	No presence of soft rot
		Control	No presence of soft rot
		Inoculated	2.44024
		Control	No presence of soft rot
	E	Inoculated	2.86434
		Control	No presence of soft rot
		Inoculated	2.29136
		Control	4.82154
	F	Inoculated	No presence of soft rot
		Control	1.76367
		Inoculated	1.34939
		Control	1.58612
	G	Inoculated	No presence of soft rot
		Control	No presence of soft rot
		Inoculated	2.6417
		Control	4.22672
PAS13	A	Inoculated	No presence of soft rot
		Control	No presence of soft rot
		Inoculated	3.57469
		Control	No presence of soft rot
	B	Inoculated	1.74939
		Control	No presence of soft rot
		Inoculated	1.4384
		Control	No presence of soft rot
	C	Inoculated	No presence of soft rot
		Control	6.23108
		Inoculated	3.96411
		Control	6.11351
	D	Inoculated	1.34027
		Control	No presence of soft rot
		Inoculated	No presence of soft rot
		Control	0.587045
	E	Inoculated	2.50939
		Control	3.72857
		Inoculated	1.30204
		Control	No presence of soft rot
	F	Inoculated	No presence of soft rot
		Control	2.11336
		Inoculated	0.997976
		Control	2.0918
	G	Inoculated	3.12398
		Control	2.54634
		Inoculated	2.5752
		Control	4.89595
FRI729	A	Inoculated	3.4496
		Control	4.21498
		Inoculated	4.27368
		Control	5.2834
	B	Inoculated	1.32672
		Control	2.26341
		Inoculated	2.08848
		Control	5.55143
	C	Inoculated	2.01943
		Control	4.54372
		Inoculated	2.74612
		Control	4.05761
	D	Inoculated	0.825203
		Control	4.26122
		Inoculated	1.7565
		Control	4.12602
	E	Inoculated	2.88835
		Control	No presence of soft rot
		Inoculated	3.74219
		Control	4.83725
	F	Inoculated	0.92753
		Control	No presence of soft rot
		Inoculated	2.07814
		Control	2.23077
	G	Inoculated	3.92146
		Control	No presence of soft rot
		Inoculated	1.05811
		Control	5.50408
FRI7100	A	Inoculated	1.65547
		Control	5.05732
		Inoculated	2.3813
		Control	5.28893
	B	Inoculated	1.70935
		Control	4.49796
		Inoculated	1.78735
		Control	4.84122
	C	Inoculated	4.46245
		Control	No presence of soft rot
		Inoculated	1.80366
		Control	4.83333
	D	Inoculated	3.0624
		Control	5.05541
		Inoculated	3.71341
		Control	5.69347
	E	Inoculated	1.55061
		Control	3.46816
		Inoculated	3.64571
		Control	5.41411
	F	Inoculated	3.92146
		Control	No presence of soft rot
		Inoculated	3.67805
		Control	4.88484
	G	Inoculated	4.07886
		Control	5.4935
		Inoculated	3.85878
		Control	5.15685
